# Supplementary material for: 2-Chloro-5-(chloro­meth­yl)pyridine
Source: Acta Crystallogr Sect E Struct Rep Online. 2011 Jan 12;67(Pt 2):o366. doi: 10.1107/S1600536811000821 (PMC3051559; doi:10.1107/S1600536811000821)
Supplement: Supplementary file 2 [file e-67-0o366-Isup2.hkl]

# 
# h,k,l, Fc-squared, Fo-squared, sigma(Fo-squared) and status flag 
# 
data_I
_shelx_title ' X in P2(1)/c' 
_shelx_refln_list_code          4 
_shelx_F_calc_maximum      164.78 
_exptl_crystal_F_000       328.00 
_reflns_d_resolution_high  0.8284 
 
loop_ 
 _symmetry_equiv_pos_as_xyz 
 'x, y, z' 
 '-x, y+1/2, -z+1/2' 
 '-x, -y, -z' 
 'x, -y-1/2, z-1/2' 
 
_cell_length_a     4.0770 
_cell_length_b    10.3220 
_cell_length_c    16.8910 
_cell_angle_alpha  90.000 
_cell_angle_beta   95.950 
_cell_angle_gamma  90.000 
 
_shelx_F_squared_multiplier     1.000 
 
loop_ 
 _refln_index_h 
 _refln_index_k 
 _refln_index_l 
 _refln_F_squared_calc 
 _refln_F_squared_meas 
 _refln_F_squared_sigma 
 _refln_observed_status 
   1   0   0      927.78      989.45      4.47 o 
   2   0   0     1508.44     1616.61      8.35 o 
   3   0   0      123.87      112.57      3.17 o 
   4   0   0       40.97       34.95      2.95 o 
   1   1   0     1208.69     1318.20     62.02 o 
   2   1   0      462.61      479.84      7.96 o 
   3   1   0        1.97        8.88      4.75 o 
   4   1   0        6.46        7.79      3.11 o 
   0   2   0      498.14      534.72      2.04 o 
   1   2   0       28.41       31.63      0.77 o 
   2   2   0      388.78      384.48      8.94 o 
   3   2   0        2.60        2.78      1.08 o 
   4   2   0       19.55       20.03      1.66 o 
   1   3   0     2045.31     1918.47     26.62 o 
   2   3   0      628.03      635.81      4.08 o 
   3   3   0       80.20       85.31      2.12 o 
   4   3   0        5.10        5.16      1.38 o 
   0   4   0     1551.91     1588.17     21.36 o 
   1   4   0      489.53      474.53      8.79 o 
   2   4   0       24.10       21.29      1.08 o 
   3   4   0       10.34       14.21      2.35 o 
   4   4   0        2.63        3.78      1.35 o 
   1   5   0     1430.81     1513.43     49.55 o 
   2   5   0       42.22       42.71      1.47 o 
   3   5   0       91.17       91.11      2.62 o 
   4   5   0        1.30        3.00      1.43 o 
   0   6   0      384.56      484.70      3.62 o 
   1   6   0       19.06       18.20      2.29 o 
   2   6   0        3.73        3.24      1.19 o 
   3   6   0        0.22        1.26      1.39 o 
   4   6   0        5.15        5.56      2.02 o 
   1   7   0       68.47       62.35      1.66 o 
   2   7   0       61.68       59.31      2.01 o 
   3   7   0      200.71      200.54      4.32 o 
   4   7   0        1.21        1.98      2.57 o 
   0   8   0       57.48       62.94      1.78 o 
   1   8   0       80.12       77.13      3.06 o 
   2   8   0        0.16        0.56      1.04 o 
   3   8   0        0.92       -0.13      1.43 o 
   1   9   0      245.24      239.57      6.89 o 
   2   9   0       31.95       31.82      2.18 o 
   3   9   0        4.17        4.23      1.58 o 
   0  10   0       12.31       13.87      1.35 o 
   1  10   0        0.76        2.02      1.16 o 
   2  10   0       12.29       14.38      1.54 o 
   1  11   0       18.10       17.91      1.74 o 
   2  11   0       21.93       20.94      1.85 o 
   0  12   0      188.66      191.31     11.75 o 
   1  12   0       22.28       27.48      2.57 o 
  -4   1   1        0.33        1.25      1.97 o 
  -3   1   1      132.10      143.47      2.47 o 
  -2   1   1      120.86      106.35      5.19 o 
  -1   1   1        1.46        1.47      0.39 o 
   0   1   1        3.88        7.47      2.30 o 
   1   1   1        4.53        5.26      2.13 o 
   2   1   1      601.17      631.75      8.63 o 
   3   1   1        5.36        4.04      1.08 o 
   4   1   1       78.25       91.24      4.10 o 
  -4   2   1       26.30       31.88      3.22 o 
  -3   2   1      197.92      199.39      2.94 o 
  -2   2   1      245.10      253.10      3.61 o 
  -1   2   1      124.55      127.29      2.68 o 
   0   2   1      510.64      576.19     15.49 o 
   1   2   1     1487.09     1562.35     55.41 o 
   2   2   1      758.99      799.51      8.26 o 
   3   2   1       13.94       15.86      1.27 o 
   4   2   1        2.94        0.27      1.47 o 
  -4   3   1       12.42       12.16      1.54 o 
  -3   3   1       34.70       35.45      2.13 o 
  -2   3   1       60.50       56.53      1.64 o 
  -1   3   1     1217.24     1289.38     29.78 o 
   0   3   1     1740.64     1769.35     23.09 o 
   1   3   1        9.73        9.02      0.58 o 
   2   3   1      205.75      195.88      2.40 o 
   3   3   1       59.82       58.69      1.85 o 
   4   3   1        0.08        1.01      1.19 o 
  -4   4   1        1.98        1.90      1.38 o 
  -3   4   1        2.94        4.76      1.12 o 
  -2   4   1      157.38      152.78      2.24 o 
  -1   4   1      205.78      204.00      2.52 o 
   0   4   1      210.52      203.18      2.45 o 
   1   4   1      763.02      794.86     26.80 o 
   2   4   1        9.23       10.42      1.75 o 
   3   4   1       41.75       41.84      3.44 o 
   4   4   1        0.00        1.11      1.27 o 
  -4   5   1        0.40        0.60      1.39 o 
  -3   5   1        1.69        1.05      1.19 o 
  -2   5   1       67.12       66.44      1.74 o 
  -1   5   1      435.36      443.97      3.26 o 
   0   5   1      949.54     1055.88      8.88 o 
   1   5   1       15.01       14.31      0.93 o 
   2   5   1       42.67       44.46      1.54 o 
   3   5   1       22.32       20.88      1.58 o 
   4   5   1       17.81       20.85      1.81 o 
  -4   6   1        1.34       -0.50      1.64 o 
  -3   6   1      123.94      126.48      3.22 o 
  -2   6   1      850.91      849.47      5.71 o 
  -1   6   1       23.39       20.42      1.04 o 
   0   6   1      829.55      854.33     12.42 o 
   1   6   1     2123.06     2045.95     10.62 o 
   2   6   1      283.35      282.77      5.58 o 
   3   6   1       84.82       81.93      2.57 o 
   4   6   1        8.57        4.22      1.74 o 
  -4   7   1        0.75       -0.85      1.80 o 
  -3   7   1        4.33        5.31      1.43 o 
  -2   7   1        5.17        7.06      1.39 o 
  -1   7   1       45.19       40.85      1.47 o 
   0   7   1      280.71      256.62      2.08 o 
   1   7   1       12.09       10.58      1.08 o 
   2   7   1        6.49        8.07      1.69 o 
   3   7   1        2.50        3.63      1.43 o 
   4   7   1       11.74       10.22      1.70 o 
  -3   8   1        3.12        1.77      1.27 o 
  -2   8   1        4.42        5.53      2.78 o 
  -1   8   1       96.11       92.27      2.16 o 
   0   8   1       14.90       15.46      1.20 o 
   1   8   1       97.74      105.49      5.85 o 
   2   8   1        0.68       -0.52      1.12 o 
   3   8   1        0.00        0.89      2.46 o 
  -3   9   1        3.23        5.76      1.75 o 
  -2   9   1       20.30       19.98      1.58 o 
  -1   9   1      468.22      445.46     20.16 o 
   0   9   1      223.61      216.88      2.30 o 
   1   9   1        1.06        1.53      1.69 o 
   2   9   1       97.10      102.27      4.53 o 
   3   9   1        9.49       11.33      1.69 o 
  -2  10   1        0.02       -0.93      1.31 o 
  -1  10   1        4.25        3.42      1.19 o 
   0  10   1        7.00        8.09      0.95 o 
   1  10   1       11.19        8.58      2.13 o 
   2  10   1       14.32       15.17      2.35 o 
  -2  11   1       16.09       17.37      1.74 o 
  -1  11   1        1.34        2.10      1.35 o 
   0  11   1       12.36       12.39      2.00 o 
   1  11   1       15.65       10.08      1.54 o 
   2  11   1        2.39        2.57      2.35 o 
  -1  12   1        0.08        3.94      1.50 o 
   0  12   1        0.79        1.30      1.34 o 
   1  12   1        0.93        3.24      1.54 o 
  -4   0   2        0.69        0.11      1.86 o 
  -3   0   2       19.24       21.07      1.86 o 
  -2   0   2     1473.49     1418.73      7.78 o 
  -1   0   2    21011.28    19219.20     99.29 o 
   0   0   2       11.92       22.29      0.31 o 
   1   0   2    27153.17    24986.79    120.76 o 
   2   0   2      137.42      133.31      2.62 o 
   3   0   2        1.57        0.76      1.53 o 
   4   0   2        1.32        2.29      1.97 o 
  -4   1   2        0.38        0.11      1.24 o 
  -3   1   2       29.99       28.70      1.47 o 
  -2   1   2      462.57      459.21     10.43 o 
  -1   1   2      199.53      205.10      4.11 o 
   0   1   2      859.63      844.02     47.67 o 
   1   1   2     3125.61     2871.40     25.52 o 
   2   1   2     1119.28     1172.16      6.80 o 
   3   1   2       22.73       19.73      1.58 o 
   4   1   2        1.48       -0.12      1.35 o 
  -4   2   2        2.33        3.55      1.24 o 
  -3   2   2      380.52      391.48      3.99 o 
  -2   2   2       11.52       10.79      0.85 o 
  -1   2   2     3121.78     2978.10    138.01 o 
   0   2   2        8.65       15.82      0.88 o 
   1   2   2        0.20       -0.36      0.98 o 
   2   2   2       86.67       84.38      1.62 o 
   3   2   2        0.88        1.81      1.20 o 
   4   2   2        2.47        2.62      1.31 o 
  -4   3   2       42.55       43.70      1.97 o 
  -3   3   2      133.84      134.46      5.14 o 
  -2   3   2        9.26        5.99      1.64 o 
  -1   3   2      310.91      308.94      6.31 o 
   0   3   2     4075.70     4110.60    148.73 o 
   1   3   2     1065.21     1073.84      5.94 o 
   2   3   2        1.44        0.38      0.77 o 
   3   3   2       35.20       33.86      1.70 o 
   4   3   2       14.18       10.65      1.66 o 
  -4   4   2        0.61       -1.15      1.31 o 
  -3   4   2       31.52       36.55      1.86 o 
  -2   4   2      336.53      326.35      3.10 o 
  -1   4   2      483.99      473.14      3.07 o 
   0   4   2      177.45      160.50      3.18 o 
   1   4   2      240.51      265.15     10.02 o 
   2   4   2      126.31      124.95      2.09 o 
   3   4   2       46.05       44.00      1.74 o 
   4   4   2       15.30       18.02      1.66 o 
  -4   5   2       24.47       25.16      1.89 o 
  -3   5   2        2.98        3.57      2.07 o 
  -2   5   2      214.18      215.20      5.36 o 
  -1   5   2       23.07       18.96      0.93 o 
   0   5   2     1677.08     1889.44     58.05 o 
   1   5   2      253.23      253.60     14.29 o 
   2   5   2      576.05      589.40     10.59 o 
   3   5   2        0.00        0.61      1.97 o 
   4   5   2        2.32        1.39      1.43 o 
  -4   6   2        0.57        2.15      1.43 o 
  -3   6   2       15.40       20.96      1.54 o 
  -2   6   2        2.71        4.59      1.15 o 
  -1   6   2        0.92        5.08      0.85 o 
   0   6   2       46.19       45.39      0.91 o 
   1   6   2      252.44      292.66     20.03 o 
   2   6   2       24.63       29.95      1.58 o 
   3   6   2        0.03        1.64      1.19 o 
   4   6   2        2.39        1.15      1.54 o 
  -4   7   2       54.02       59.41      2.66 o 
  -3   7   2       18.21       20.86      1.78 o 
  -2   7   2      485.13      470.93      4.61 o 
  -1   7   2       34.59       32.79      1.43 o 
   0   7   2       26.57       25.48      0.86 o 
   1   7   2       74.59       67.46      1.78 o 
   2   7   2      115.43      111.25      2.43 o 
   3   7   2        0.11       -0.84      1.35 o 
  -3   8   2        6.12        4.68      1.43 o 
  -2   8   2       60.35       61.59      2.05 o 
  -1   8   2      182.98      184.66      3.01 o 
   0   8   2       10.76        8.68      0.79 o 
   1   8   2        4.09        3.35      1.12 o 
   2   8   2       24.81       24.37      1.50 o 
   3   8   2       18.58       16.70      2.29 o 
  -3   9   2       13.63       11.76      2.40 o 
  -2   9   2       12.03       11.25      1.47 o 
  -1   9   2       13.66       15.63      1.43 o 
   0   9   2      357.37      351.78      4.14 o 
   1   9   2       34.93       42.03      1.74 o 
   2   9   2        9.62       10.98      1.39 o 
   3   9   2        2.47        2.71      2.51 o 
  -2  10   2        0.01        0.13      1.27 o 
  -1  10   2       22.80       25.22      1.64 o 
   0  10   2        0.73        0.46      0.76 o 
   1  10   2       15.85       16.58      1.47 o 
   2  10   2       10.77       12.54      1.54 o 
  -2  11   2        0.53       -1.47      1.47 o 
  -1  11   2       13.40       12.58      1.39 o 
   0  11   2       55.48       59.87      1.57 o 
   1  11   2       35.73       33.05      3.17 o 
   2  11   2       10.39       10.20      1.81 o 
  -1  12   2      139.83      144.67      3.51 o 
   0  12   2        7.68        9.11      1.14 o 
   1  12   2       61.72       69.56      3.93 o 
  -4   1   3       27.63       29.75      2.18 o 
  -3   1   3       56.18       58.36      1.74 o 
  -2   1   3        6.07        6.05      0.81 o 
  -1   1   3       70.97       58.88      1.01 o 
   0   1   3       50.28       50.85      2.04 o 
   1   1   3     1226.50     1124.16     31.82 o 
   2   1   3       83.46       78.50      1.58 o 
   3   1   3      464.87      481.35      6.90 o 
   4   1   3        0.94        3.68      1.27 o 
  -4   2   3       19.02       17.14      1.66 o 
  -3   2   3        1.81        1.48      1.12 o 
  -2   2   3      388.75      386.06      3.10 o 
  -1   2   3     1248.09     1265.83     56.70 o 
   0   2   3      794.38      832.35     34.69 o 
   1   2   3      906.06      881.64     20.95 o 
   2   2   3       63.54       67.47      1.55 o 
   3   2   3       63.97       63.31      1.93 o 
   4   2   3        3.04        4.47      2.13 o 
  -4   3   3        1.97        1.47      1.24 o 
  -3   3   3       70.79       69.11      2.05 o 
  -2   3   3      460.40      462.10     11.91 o 
  -1   3   3     1033.24     1089.39     32.88 o 
   0   3   3       54.23       73.14      3.83 o 
   1   3   3     1303.79     1293.81      6.71 o 
   2   3   3      161.75      160.35      6.01 o 
   3   3   3        6.52        9.01      2.35 o 
   4   3   3        0.01        1.65      1.35 o 
  -4   4   3        0.49        1.94      1.27 o 
  -3   4   3       23.16       25.21      1.91 o 
  -2   4   3       61.39       60.36      1.86 o 
  -1   4   3      174.64      166.82      1.93 o 
   0   4   3      940.12      997.31     35.03 o 
   1   4   3       31.87       29.11      1.80 o 
   2   4   3      406.65      411.01     15.62 o 
   3   4   3        1.28        0.67      1.12 o 
   4   4   3        1.95        3.03      1.38 o 
  -4   5   3        1.36        3.57      1.35 o 
  -3   5   3       43.17       47.71      1.89 o 
  -2   5   3      171.14      169.07      2.55 o 
  -1   5   3      234.92      242.20      2.55 o 
   0   5   3        9.19       10.59      0.57 o 
   1   5   3      817.11      866.05     54.08 o 
   2   5   3      121.14      128.75      2.40 o 
   3   5   3       19.44       23.63      1.58 o 
   4   5   3        1.65        2.06      1.43 o 
  -4   6   3       15.01       19.87      1.78 o 
  -3   6   3       55.41       55.97      2.12 o 
  -2   6   3        8.32        8.69      1.69 o 
  -1   6   3     1364.82     1329.23      6.26 o 
   0   6   3     1677.55     1662.77     47.23 o 
   1   6   3       92.61       87.71      1.89 o 
   2   6   3      369.07      368.48     20.70 o 
   3   6   3       55.14       55.40      4.15 o 
   4   6   3       10.16        9.43      1.74 o 
  -4   7   3        0.93        3.05      1.50 o 
  -3   7   3        8.73        8.78      1.62 o 
  -2   7   3       42.86       47.05      1.81 o 
  -1   7   3      226.29      211.94      5.20 o 
   0   7   3        1.16        0.60      0.60 o 
   1   7   3      134.08      127.77      5.41 o 
   2   7   3       26.67       23.81      2.95 o 
   3   7   3       44.25       41.62      2.09 o 
  -3   8   3       16.06       17.62      1.69 o 
  -2   8   3       12.67       12.34      1.43 o 
  -1   8   3        2.76        5.09      3.17 o 
   0   8   3      545.03      537.96     16.11 o 
   1   8   3       19.71       20.70      1.43 o 
   2   8   3       25.88       22.43      1.69 o 
   3   8   3        1.35        4.68      3.22 o 
  -3   9   3        0.72        0.44      2.78 o 
  -2   9   3      157.40      155.08      3.72 o 
  -1   9   3       17.46       16.41      1.64 o 
   0   9   3      143.20      138.37      1.91 o 
   1   9   3      118.59      120.98      6.50 o 
   2   9   3       28.07       30.40      1.81 o 
   3   9   3        0.10        1.01      1.34 o 
  -2  10   3        4.33        3.80      1.43 o 
  -1  10   3       12.90       14.78      1.86 o 
   0  10   3       73.34       62.56      1.50 o 
   1  10   3       27.12       26.45      1.66 o 
   2  10   3        9.37        7.15      2.35 o 
  -2  11   3        2.28        0.52      1.58 o 
  -1  11   3       25.09       21.07      2.35 o 
   0  11   3        3.62        2.58      0.94 o 
   1  11   3       11.41        8.31      1.58 o 
   2  11   3        5.43        4.48      1.54 o 
  -1  12   3        0.79        4.64      1.57 o 
   0  12   3        1.57        4.82      1.21 o 
   1  12   3        1.53        6.99      1.97 o 
  -4   0   4        5.84        6.01      2.07 o 
  -3   0   4      260.79      254.30      4.60 o 
  -2   0   4      680.53      661.41      5.61 o 
  -1   0   4      253.28      266.93      2.74 o 
   0   0   4    15858.70    18807.84    279.34 o 
   1   0   4      344.85      332.46      3.19 o 
   2   0   4      636.50      638.59      5.72 o 
   3   0   4       53.65       52.97      2.73 o 
   4   0   4        3.99        4.26      1.97 o 
  -4   1   4        5.45        7.23      2.07 o 
  -3   1   4       31.60       33.01      2.84 o 
  -2   1   4      248.02      250.92      4.82 o 
  -1   1   4     4025.48     3928.32    184.26 o 
   0   1   4     1143.51     1088.53     45.07 o 
   1   1   4     1421.70     1403.42     19.48 o 
   2   1   4      960.23      954.18      4.95 o 
   3   1   4      231.09      218.09      3.25 o 
   4   1   4        0.03       -1.38      1.43 o 
  -4   2   4       20.67       22.01      1.66 o 
  -3   2   4        8.37        9.29      1.12 o 
  -2   2   4     2165.81     2301.52     54.52 o 
  -1   2   4       69.84       73.10      2.46 o 
   0   2   4     2168.37     2195.39    112.32 o 
   1   2   4      286.28      284.43      8.50 o 
   2   2   4       91.69       97.90      1.81 o 
   3   2   4       36.96       35.48      1.66 o 
   4   2   4        4.12        2.78      1.43 o 
  -4   3   4        6.19        6.88      1.47 o 
  -3   3   4       34.92       35.73      1.58 o 
  -2   3   4      218.33      211.22      4.87 o 
  -1   3   4      892.62      838.13     38.43 o 
   0   3   4      840.63      878.77     44.63 o 
   1   3   4       72.25       61.07      3.01 o 
   2   3   4      239.67      248.35      4.32 o 
   3   3   4       21.72       20.07      1.47 o 
   4   3   4        0.01       -1.20      1.39 o 
  -4   4   4        5.60        4.15      1.46 o 
  -3   4   4       70.28       71.09      2.05 o 
  -2   4   4       55.13       58.00      2.40 o 
  -1   4   4       42.88       47.05      1.16 o 
   0   4   4      772.21      804.26     35.56 o 
   1   4   4      360.86      336.81     10.91 o 
   2   4   4       31.76       28.82      1.35 o 
   3   4   4       24.98       22.36      1.54 o 
   4   4   4        0.34       -0.22      1.39 o 
  -4   5   4        0.04       -0.60      1.80 o 
  -3   5   4       95.45       94.12      4.92 o 
  -2   5   4       36.93       35.21      2.51 o 
  -1   5   4      160.53      156.98      3.77 o 
   0   5   4      127.74      127.33      5.38 o 
   1   5   4      909.93      938.49     63.82 o 
   2   5   4       35.26       31.98      2.13 o 
   3   5   4       60.89       58.77      2.09 o 
   4   5   4        3.09        5.62      3.71 o 
  -4   6   4        0.10        3.30      1.43 o 
  -3   6   4        0.23       -0.41      1.26 o 
  -2   6   4       77.01       80.00      2.68 o 
  -1   6   4        0.71        2.78      0.85 o 
   0   6   4        0.02        2.70      0.54 o 
   1   6   4       92.66       86.05      5.19 o 
   2   6   4       56.38       54.23      2.95 o 
   3   6   4        0.63        0.69      1.34 o 
   4   6   4        0.76        2.03      1.50 o 
  -4   7   4        0.71        1.20      1.47 o 
  -3   7   4      251.26      245.15      4.37 o 
  -2   7   4       26.11       23.58      1.50 o 
  -1   7   4      366.72      352.59      7.34 o 
   0   7   4       82.10       69.88      2.49 o 
   1   7   4       86.50       77.72      4.64 o 
   2   7   4        0.80        1.33      2.13 o 
   3   7   4       11.44       12.77      2.46 o 
  -3   8   4       15.26       14.16      1.91 o 
  -2   8   4      179.08      169.07      3.09 o 
  -1   8   4       52.65       52.04      3.71 o 
   0   8   4      140.13      155.20      5.98 o 
   1   8   4       65.51       63.11      1.97 o 
   2   8   4       95.68       98.19      6.01 o 
   3   8   4        1.89        3.33      1.47 o 
  -3   9   4        0.66       -0.08      1.50 o 
  -2   9   4       22.14       19.42      1.62 o 
  -1   9   4       91.81       91.33      2.39 o 
   0   9   4       34.36       38.51      1.23 o 
   1   9   4       35.34       31.21      1.62 o 
   2   9   4       12.79       14.52      1.58 o 
   3   9   4        2.45        0.63      1.54 o 
  -2  10   4       22.94       23.97      1.78 o 
  -1  10   4        1.87        1.31      1.18 o 
   0  10   4       40.97       44.32      2.10 o 
   1  10   4        7.01        8.17      1.69 o 
   2  10   4        8.89       10.89      3.00 o 
  -2  11   4       14.47       16.35      1.78 o 
  -1  11   4       46.78       50.68      2.16 o 
   0  11   4       14.32       15.51      1.09 o 
   1  11   4        0.00        1.11      2.67 o 
   0  12   4      114.44      113.73      2.44 o 
  -4   1   5        5.56        9.22      1.43 o 
  -3   1   5        2.72        2.58      1.12 o 
  -2   1   5      236.50      223.30     10.02 o 
  -1   1   5      136.77      157.60      4.81 o 
   0   1   5      484.09      470.98     15.74 o 
   1   1   5      398.87      377.01      6.75 o 
   2   1   5     1144.27     1202.13      6.63 o 
   3   1   5        2.50        3.21      1.19 o 
   4   1   5       59.81       57.93      2.35 o 
  -4   2   5        9.75       11.62      1.43 o 
  -3   2   5      106.39      106.39      2.32 o 
  -2   2   5      192.77      187.02      2.74 o 
  -1   2   5       45.31       45.38      1.31 o 
   0   2   5       13.59       13.14      0.66 o 
   1   2   5      103.81      111.38      4.70 o 
   2   2   5      331.35      330.22      4.38 o 
   3   2   5        0.17        1.91      1.16 o 
   4   2   5        2.00        3.55      1.47 o 
  -4   3   5       18.43       14.15      1.97 o 
  -3   3   5       89.58       83.39      2.12 o 
  -2   3   5       56.28       53.56      1.39 o 
  -1   3   5      346.13      364.32     13.33 o 
   0   3   5     4131.17     4132.30    158.78 o 
   1   3   5      220.73      230.51     10.24 o 
   2   3   5        0.43       -0.38      0.89 o 
   3   3   5        6.49        5.14      1.24 o 
   4   3   5       14.99       12.42      1.66 o 
  -4   4   5        4.54        5.74      1.47 o 
  -3   4   5       24.54       28.27      2.89 o 
  -2   4   5       64.50       67.56      3.28 o 
  -1   4   5      172.18      148.21      4.54 o 
   0   4   5       72.89       78.15      4.62 o 
   1   4   5      705.42      741.28     49.25 o 
   2   4   5        0.04        3.14      0.96 o 
   3   4   5       78.95       76.97      3.99 o 
   4   4   5        0.08        0.48      1.80 o 
  -4   5   5       12.42       15.44      1.74 o 
  -3   5   5       33.07       31.33      1.74 o 
  -2   5   5        0.16        1.17      0.96 o 
  -1   5   5      217.08      216.74      2.55 o 
   0   5   5      911.14      988.97     48.18 o 
   1   5   5      179.16      192.40     18.70 o 
   2   5   5       11.13       13.43      1.91 o 
   3   5   5        0.55        1.12      1.19 o 
   4   5   5        9.74       11.86      1.66 o 
  -4   6   5        0.34       -1.47      1.47 o 
  -3   6   5        5.21        4.55      1.31 o 
  -2   6   5      383.49      369.79      3.95 o 
  -1   6   5     1044.85     1047.40     18.69 o 
   0   6   5       30.35       28.90      1.81 o 
   1   6   5      804.66      807.01     61.69 o 
   2   6   5      153.79      152.38      9.56 o 
   3   6   5       10.48        9.04      2.68 o 
  -3   7   5       46.16       49.22      4.10 o 
  -2   7   5        0.76        0.71      1.24 o 
  -1   7   5       56.11       54.45      4.37 o 
   0   7   5      391.99      380.75     13.80 o 
   1   7   5       81.33       75.22      2.29 o 
   2   7   5        0.13       -0.33      1.08 o 
   3   7   5        8.96        7.37      1.47 o 
  -3   8   5       13.60       11.93      1.70 o 
  -2   8   5       39.20       34.98      1.85 o 
  -1   8   5      278.63      272.93      6.18 o 
   0   8   5       15.38       14.79      1.09 o 
   1   8   5      385.56      381.16     26.00 o 
   2   8   5       11.46       13.74      1.47 o 
   3   8   5        1.29        1.35      2.67 o 
  -3   9   5        4.62        2.18      2.13 o 
  -2   9   5       15.96       19.59      1.54 o 
  -1   9   5      171.34      164.00      3.55 o 
   0   9   5       63.07       63.74      2.43 o 
   1   9   5       14.08       13.89      1.35 o 
   2   9   5        1.90        2.25      1.27 o 
   3   9   5        1.87        5.71      1.47 o 
  -2  10   5       28.67       28.39      1.93 o 
  -1  10   5       22.66       19.02      2.07 o 
   0  10   5        7.72        6.93      0.91 o 
   1  10   5       15.12       15.69      1.54 o 
   2  10   5       22.35       19.87      1.97 o 
  -2  11   5        9.38       11.41      1.58 o 
  -1  11   5        1.41       -1.09      1.47 o 
   0  11   5       25.55       22.99      1.23 o 
   1  11   5        5.82        0.66      1.50 o 
   0  12   5        1.43        2.46      1.45 o 
  -4   0   6       20.53       19.00      2.40 o 
  -3   0   6      323.55      325.12      5.36 o 
  -2   0   6      288.33      291.44      3.94 o 
  -1   0   6     2372.43     2274.40     37.87 o 
   0   0   6     2156.31     2073.64     62.28 o 
   1   0   6      157.40      164.67      2.63 o 
   2   0   6        0.42        2.51      1.31 o 
   3   0   6        0.35        0.66      1.64 o 
   4   0   6       24.05       22.49      2.51 o 
  -4   1   6       74.41       73.46      2.47 o 
  -3   1   6       83.09       75.23      2.09 o 
  -2   1   6      847.63      876.36      4.83 o 
  -1   1   6        0.57       -0.58      0.58 o 
   0   1   6     1713.44     1752.95     44.97 o 
   1   1   6     1061.22     1073.19     19.43 o 
   2   1   6      531.57      550.52      5.98 o 
   3   1   6       68.29       54.54      1.93 o 
   4   1   6        6.14        7.33      1.58 o 
  -4   2   6        2.74        1.84      3.28 o 
  -3   2   6      150.52      159.84      7.11 o 
  -2   2   6       56.32       55.83      1.47 o 
  -1   2   6     3557.39     3686.17    323.48 o 
   0   2   6        4.66        5.90      0.44 o 
   1   2   6       99.41       93.31      2.51 o 
   2   2   6      197.24      188.51      5.36 o 
   3   2   6       36.69       37.12      3.11 o 
   4   2   6       13.24       12.40      1.62 o 
  -4   3   6        3.29        1.15      1.91 o 
  -3   3   6       73.55       75.22      2.09 o 
  -2   3   6      126.80       98.46      1.86 o 
  -1   3   6      325.83      349.48     22.80 o 
   0   3   6       93.15       82.48      4.04 o 
   1   3   6     1208.60     1252.32     67.09 o 
   2   3   6      103.55      103.60      2.05 o 
   3   3   6        0.02        0.76      1.08 o 
   4   3   6        0.01        0.99      1.35 o 
  -4   4   6        7.19        5.46      1.58 o 
  -3   4   6        0.01       -0.23      1.12 o 
  -2   4   6      132.41      129.08      8.96 o 
  -1   4   6      551.89      560.49      3.73 o 
   0   4   6      233.70      214.63     11.27 o 
   1   4   6        1.61        3.91      0.85 o 
   2   4   6       21.12       20.64      1.53 o 
   3   4   6        5.92        4.81      1.27 o 
   4   4   6       19.70       19.71      1.89 o 
  -4   5   6       58.35       63.73      2.63 o 
  -3   5   6        8.83        8.63      1.38 o 
  -2   5   6       46.64       47.18      1.62 o 
  -1   5   6        1.05        2.07      0.69 o 
   0   5   6      129.63      122.31      6.53 o 
   1   5   6       42.61       42.30      2.73 o 
   2   5   6      242.29      247.05      9.74 o 
   3   5   6        1.19        2.80      1.27 o 
   4   5   6        0.02        1.09      1.54 o 
  -4   6   6        0.00       -0.93      1.54 o 
  -3   6   6        0.42        0.54      1.27 o 
  -2   6   6        1.65        4.48      1.20 o 
  -1   6   6      185.35      169.61      7.33 o 
   0   6   6        5.56        4.94      0.69 o 
   1   6   6        2.77        4.91      1.86 o 
   2   6   6        8.88       14.26      1.31 o 
   3   6   6        3.24        0.93      2.02 o 
  -3   7   6        9.27       10.45      1.58 o 
  -2   7   6      250.69      242.28      3.56 o 
  -1   7   6       51.05       45.24      1.70 o 
   0   7   6      293.95      288.28     14.36 o 
   1   7   6       27.73       25.88      2.02 o 
   2   7   6       42.52       38.17      3.82 o 
   3   7   6       29.66       31.53      1.97 o 
  -3   8   6        8.80        8.15      1.54 o 
  -2   8   6       89.11       88.40      3.39 o 
  -1   8   6      375.07      373.46     19.00 o 
   0   8   6        1.74        1.50      0.82 o 
   1   8   6        9.77        8.85      1.31 o 
   2   8   6        0.23        4.29      1.27 o 
   3   8   6       18.33       21.58      3.44 o 
  -3   9   6       10.29       13.11      3.17 o 
  -2   9   6       19.12       20.55      1.62 o 
  -1   9   6        9.35        7.44      1.43 o 
   0   9   6       15.68       15.18      0.98 o 
   1   9   6       88.62       92.40      6.88 o 
   2   9   6        8.11        7.56      1.50 o 
  -2  10   6        3.71        1.91      1.47 o 
  -1  10   6       36.87       39.83      3.11 o 
   0  10   6        1.53        2.33      1.53 o 
   1  10   6       41.43       42.36      3.33 o 
   2  10   6        9.06        7.62      1.54 o 
  -1  11   6        1.35        0.66      1.35 o 
   0  11   6       12.07       14.89      1.08 o 
   1  11   6       19.85       18.03      1.89 o 
  -4   1   7        0.02        1.56      1.43 o 
  -3   1   7      146.47      143.60      2.67 o 
  -2   1   7      138.23      143.20      4.26 o 
  -1   1   7      303.89      330.67     16.50 o 
   0   1   7      218.83      194.79      4.52 o 
   1   1   7      755.51      830.08     26.17 o 
   2   1   7       72.32       69.19      1.85 o 
   3   1   7      236.45      230.44      6.23 o 
   4   1   7        0.01        0.90      1.35 o 
  -4   2   7       28.52       31.06      2.57 o 
  -3   2   7       17.83       17.34      1.47 o 
  -2   2   7       12.24       13.82      1.53 o 
  -1   2   7       36.07       29.51      3.28 o 
   0   2   7       87.98      110.11      4.43 o 
   1   2   7      510.08      539.30     26.85 o 
   2   2   7       29.51       27.76      2.78 o 
   3   2   7        0.35        2.66      1.19 o 
   4   2   7        9.07        6.99      1.54 o 
  -4   3   7        2.14        3.16      1.27 o 
  -3   3   7        9.20        6.35      1.24 o 
  -2   3   7      332.85      318.74      6.68 o 
  -1   3   7     1625.40     1683.70    156.93 o 
   0   3   7       34.88       33.80      1.55 o 
   1   3   7      754.85      792.47     47.06 o 
   2   3   7       65.55       62.19      2.13 o 
   3   3   7       62.41       56.62      2.05 o 
   4   3   7        0.23       -0.11      1.47 o 
  -4   4   7        1.13        1.53      1.39 o 
  -3   4   7       10.81        9.02      1.27 o 
  -2   4   7      122.66      114.26      6.67 o 
  -1   4   7       41.06       50.92      8.03 o 
   0   4   7      182.92      168.94      8.37 o 
   1   4   7        7.18        9.11      1.20 o 
   2   4   7      137.62      139.37      4.70 o 
   3   4   7        0.13       -0.16      2.07 o 
   4   4   7        4.69        3.39      1.66 o 
  -4   5   7        0.73        2.02      1.47 o 
  -3   5   7       16.04       16.21      1.50 o 
  -2   5   7      209.30      205.20     10.99 o 
  -1   5   7      231.88      235.56     13.57 o 
   0   5   7       30.55       27.28      1.50 o 
   1   5   7       39.84       43.22      2.57 o 
   2   5   7       23.80       24.45      1.80 o 
   3   5   7       10.45       13.79      2.02 o 
  -4   6   7        3.49        3.17      1.62 o 
  -3   6   7       40.46       37.66      1.97 o 
  -2   6   7      378.58      365.87      4.10 o 
  -1   6   7       95.59       93.76      5.57 o 
   0   6   7     1827.34     1907.79    100.98 o 
   1   6   7      170.71      181.28     10.71 o 
   2   6   7       15.18       18.55      3.11 o 
   3   6   7        0.80       -0.59      1.64 o 
  -3   7   7       30.30       27.88      1.89 o 
  -2   7   7      122.93      124.99      2.74 o 
  -1   7   7       20.63       20.32      1.35 o 
   0   7   7       22.95       21.52      1.04 o 
   1   7   7       65.01       66.36      3.28 o 
   2   7   7       44.99       46.51      3.17 o 
   3   7   7        4.63        0.82      1.58 o 
  -3   8   7       19.79       16.71      1.85 o 
  -2   8   7        1.40       -0.38      2.24 o 
  -1   8   7        8.30        6.39      1.35 o 
   0   8   7      416.84      408.45     13.42 o 
   1   8   7       17.02       21.96      5.79 o 
   2   8   7       72.43       67.84      3.44 o 
   3   8   7        0.00        1.14      1.43 o 
  -3   9   7        5.83        4.73      1.66 o 
  -2   9   7       49.65       50.31      4.75 o 
  -1   9   7      142.80      135.09      5.41 o 
   0   9   7        3.20        3.59      0.76 o 
   1   9   7        5.14        4.01      1.35 o 
   2   9   7       19.62       24.74      3.82 o 
  -2  10   7        7.22        7.02      1.46 o 
  -1  10   7        6.27        9.56      1.39 o 
   0  10   7       36.46       36.33      1.35 o 
   1  10   7       36.81       35.86      3.22 o 
   2  10   7        0.53       -2.61      4.59 o 
  -1  11   7        8.85       11.94      1.46 o 
   0  11   7        3.65        2.50      0.98 o 
   1  11   7       26.74       25.94      1.93 o 
  -4   0   8      197.10      207.70      5.47 o 
  -3   0   8      284.29      279.79      5.14 o 
  -2   0   8     1947.71     1935.69     10.79 o 
  -1   0   8      650.14      621.12      5.28 o 
   0   0   8        1.06        2.07      1.15 o 
   1   0   8     1590.96     1482.76     35.79 o 
   2   0   8      136.45      135.33      3.39 o 
   3   0   8       41.62       42.37      2.62 o 
   4   0   8        0.04        0.44      1.97 o 
  -4   1   8        3.42        5.69      1.46 o 
  -3   1   8       43.73       41.56      1.78 o 
  -2   1   8       12.56       12.26      1.08 o 
  -1   1   8     1376.57     1476.75     55.44 o 
   0   1   8      177.69      179.52      2.76 o 
   1   1   8        3.22        4.17      0.85 o 
   2   1   8       47.95       47.29      1.62 o 
   3   1   8       30.27       27.43      1.86 o 
   4   1   8        6.24        3.66      1.80 o 
  -4   2   8        1.10        0.76      1.35 o 
  -3   2   8        6.04        8.05      1.97 o 
  -2   2   8      334.61      368.88      8.32 o 
  -1   2   8       19.30       22.19      2.46 o 
   0   2   8      907.62     1001.39     42.43 o 
   1   2   8       40.24       36.10      1.27 o 
   2   2   8        0.02        1.26      1.00 o 
   3   2   8       49.02       44.12      2.68 o 
   4   2   8        1.65        1.98      1.50 o 
  -4   3   8        8.85       13.11      1.47 o 
  -3   3   8       50.80       53.01      1.89 o 
  -2   3   8        0.20       -0.51      0.89 o 
  -1   3   8      307.42      251.59     19.61 o 
   0   3   8     1827.08     1923.65     99.39 o 
   1   3   8      203.72      220.57     17.29 o 
   2   3   8      100.68      101.81      2.20 o 
   3   3   8       11.13       12.65      2.35 o 
   4   3   8        0.72       -1.62      1.62 o 
  -4   4   8        0.46        0.10      1.43 o 
  -3   4   8       67.59       66.16      2.18 o 
  -2   4   8      155.38      166.69      5.63 o 
  -1   4   8       26.23       22.50      3.33 o 
   0   4   8       44.35       54.88      3.44 o 
   1   4   8        0.02       -0.89      0.89 o 
   2   4   8       26.01       25.91      2.51 o 
   3   4   8       80.92       80.97      3.17 o 
   4   4   8        0.04       -1.49      1.58 o 
  -4   5   8        0.02       -1.54      1.54 o 
  -3   5   8       77.81       79.48      3.93 o 
  -2   5   8       13.71       16.87      1.31 o 
  -1   5   8        5.76        5.85      1.04 o 
   0   5   8        0.78        1.15      0.59 o 
   1   5   8      135.25      135.82     10.82 o 
   2   5   8        4.28        6.39      1.27 o 
   3   5   8       10.55        8.93      1.54 o 
  -4   6   8       11.06       11.09      1.73 o 
  -3   6   8        0.58        0.15      1.58 o 
  -2   6   8       22.91       24.99      1.62 o 
  -1   6   8        3.28        2.02      1.69 o 
   0   6   8       81.87       86.85      4.92 o 
   1   6   8        4.76        4.33      1.19 o 
   2   6   8        1.81        3.23      1.19 o 
   3   6   8        0.09        0.39      1.31 o 
  -3   7   8       16.67       13.81      1.78 o 
  -2   7   8        0.05        1.81      1.12 o 
  -1   7   8      158.09      150.62     12.73 o 
   0   7   8      161.84      145.29      6.93 o 
   1   7   8      200.24      201.48     19.46 o 
   2   7   8       17.99       17.79      2.57 o 
   3   7   8        0.02        2.22      1.41 o 
  -3   8   8       31.34       30.49      1.93 o 
  -2   8   8       75.70       68.30      2.32 o 
  -1   8   8       11.85       12.41      1.31 o 
   0   8   8       45.27       48.52      1.77 o 
   1   8   8        1.80        1.41      1.27 o 
   2   8   8       24.81       25.63      1.85 o 
   3   8   8        3.89        8.73      1.66 o 
  -2   9   8        2.03        3.34      1.38 o 
  -1   9   8       27.59       26.61      3.06 o 
   0   9   8      127.78      137.69      5.39 o 
   1   9   8       18.96       23.74      2.24 o 
   2   9   8       24.26       22.42      1.93 o 
  -2  10   8        3.92        2.62      1.43 o 
  -1  10   8        5.69        8.90      1.35 o 
   0  10   8       42.37       40.32      1.96 o 
   1  10   8        2.57        0.60      1.54 o 
   2  10   8        8.70       12.45      2.29 o 
  -1  11   8       10.14        6.72      1.43 o 
   0  11   8       33.54       34.52      2.35 o 
   1  11   8        5.22        8.52      1.62 o 
  -4   1   9       23.38       25.57      1.93 o 
  -3   1   9       32.90       38.08      5.51 o 
  -2   1   9      277.41      276.42      3.39 o 
  -1   1   9        0.29        0.16      0.77 o 
   0   1   9      515.65      559.85     13.16 o 
   1   1   9      220.58      224.97      7.71 o 
   2   1   9      278.25      298.53      3.40 o 
   3   1   9        0.13       -1.27      1.27 o 
   4   1   9        9.51        8.13      1.58 o 
  -4   2   9        0.06        1.61      1.31 o 
  -3   2   9        3.34        3.52      1.12 o 
  -2   2   9       83.19       79.41      2.40 o 
  -1   2   9      433.62      500.36     28.52 o 
   0   2   9      342.76      348.15     13.18 o 
   1   2   9       86.34       82.41      1.78 o 
   2   2   9       16.26       14.16      1.23 o 
   3   2   9        0.47       -1.31      1.31 o 
   4   2   9       11.45       11.59      1.93 o 
  -4   3   9        1.70        0.93      1.39 o 
  -3   3   9       69.83       67.20      3.88 o 
  -2   3   9      126.23      120.31      3.17 o 
  -1   3   9       35.09       40.93      4.91 o 
   0   3   9     1149.54     1195.08     59.40 o 
   1   3   9      109.97      108.94      8.96 o 
   2   3   9        0.02        1.41      1.80 o 
   3   3   9        0.46       -1.31      1.31 o 
   4   3   9       18.54       17.36      2.73 o 
  -4   4   9        0.72        0.72      2.40 o 
  -3   4   9       39.79       40.89      1.81 o 
  -2   4   9       11.64       12.29      1.19 o 
  -1   4   9      214.18      209.56     21.11 o 
   0   4   9        6.60        9.17      1.29 o 
   1   4   9       20.97       16.49      1.19 o 
   2   4   9        4.08        2.29      2.02 o 
   3   4   9        6.81       10.67      2.95 o 
  -4   5   9        3.88        1.97      1.62 o 
  -3   5   9       44.60       45.41      1.93 o 
  -2   5   9       47.58       50.75      1.78 o 
  -1   5   9       25.06       27.72      3.28 o 
   0   5   9       28.48       27.94      2.11 o 
   1   5   9       96.93       92.13      4.75 o 
   2   5   9       60.42       62.65      5.35 o 
   3   5   9        1.68        3.55      2.57 o 
  -3   6   9       32.68       31.20      6.66 o 
  -2   6   9       91.60       85.77      2.32 o 
  -1   6   9     1694.21     1719.31    134.38 o 
   0   6   9       94.22      100.97      5.43 o 
   1   6   9      265.38      272.56     27.73 o 
   2   6   9       20.89       23.18      1.58 o 
   3   6   9        0.55        1.79      1.64 o 
  -3   7   9       25.69       26.59      1.85 o 
  -2   7   9       15.06       11.38      1.43 o 
  -1   7   9        4.70        3.96      1.27 o 
   0   7   9        4.72        3.95      1.28 o 
   1   7   9       80.49       80.70      7.21 o 
   2   7   9        0.01        0.40      3.06 o 
   3   7   9        1.28        0.76      1.54 o 
  -3   8   9        0.08        0.36      1.35 o 
  -2   8   9       18.41       17.88      3.77 o 
  -1   8   9       44.70       41.78      2.84 o 
   0   8   9        3.53        5.81      0.82 o 
   1   8   9      113.41      103.56      7.32 o 
   2   8   9        0.03       -1.43      1.43 o 
  -2   9   9       88.02       86.19      5.35 o 
  -1   9   9        0.13       -1.24      1.24 o 
   0   9   9       52.72       53.61      2.08 o 
   1   9   9       57.08       59.09      4.59 o 
   2   9   9       39.10       39.34      2.27 o 
  -2  10   9       14.00       11.53      2.40 o 
  -1  10   9        0.53        0.93      2.07 o 
   0  10   9       18.27       16.18      1.24 o 
   1  10   9        1.44        4.95      1.43 o 
  -1  11   9        0.55        1.31      1.97 o 
   0  11   9       11.36       12.73      1.26 o 
  -4   0  10       93.39       90.56      4.04 o 
  -3   0  10      928.70      991.43      9.89 o 
  -2   0  10       51.25       46.64      2.29 o 
  -1   0  10      966.31      968.72      7.39 o 
   0   0  10     2303.41     2285.85     81.64 o 
   1   0  10      516.96      566.15      5.92 o 
   2   0  10      100.19       89.82      3.06 o 
   3   0  10       10.45        8.19      1.86 o 
   4   0  10        3.47        5.02      2.07 o 
  -4   1  10       60.57       58.30      2.43 o 
  -3   1  10        3.09        4.75      1.31 o 
  -2   1  10        0.39        0.79      0.99 o 
  -1   1  10      212.40      196.49      7.17 o 
   0   1  10       91.98      113.91      3.02 o 
   1   1  10        0.05        0.03      0.89 o 
   2   1  10        8.03        6.27      2.95 o 
   3   1  10        0.54       -0.38      1.91 o 
  -4   2  10        0.62        1.53      1.43 o 
  -3   2  10        2.35        1.67      1.12 o 
  -2   2  10       21.09       18.98      1.31 o 
  -1   2  10      119.32      149.89     10.27 o 
   0   2  10       25.12       19.07      0.75 o 
   1   2  10       59.86       64.68      1.70 o 
   2   2  10        9.07        9.82      1.36 o 
   3   2  10        0.00       -0.51      1.31 o 
  -4   3  10        0.67        1.60      1.43 o 
  -3   3  10       15.37       16.54      1.64 o 
  -2   3  10      364.84      361.40     19.98 o 
  -1   3  10      475.38      494.63     45.18 o 
   0   3  10        9.11       11.28      0.80 o 
   1   3  10      531.54      547.37     46.95 o 
   2   3  10       73.71       68.79      3.60 o 
   3   3  10        1.31        3.80      1.35 o 
  -4   4  10       14.52       16.39      2.07 o 
  -3   4  10       34.92       38.34      1.93 o 
  -2   4  10        7.87        6.23      1.19 o 
  -1   4  10       92.56      103.76     11.42 o 
   0   4  10       44.39       44.11      2.54 o 
   1   4  10       86.51       79.50      5.08 o 
   2   4  10      119.67      120.07     12.13 o 
   3   4  10        0.29        1.90      1.43 o 
  -4   5  10       38.60       43.23      2.35 o 
  -3   5  10        0.09       -1.64      1.64 o 
  -2   5  10       24.33       20.76      1.54 o 
  -1   5  10        1.29        1.09      1.08 o 
   0   5  10       15.42       16.04      1.10 o 
   1   5  10       37.18       38.89      3.88 o 
   2   5  10       23.70       23.87      1.69 o 
   3   5  10        6.14        7.57      2.89 o 
  -3   6  10       10.88        7.81      1.50 o 
  -2   6  10        5.05        6.75      2.46 o 
  -1   6  10       28.65       30.62      3.22 o 
   0   6  10       29.79       36.39      2.95 o 
   1   6  10        5.80        5.96      1.35 o 
   2   6  10       12.52       12.69      1.54 o 
   3   6  10        0.63       -0.33      1.54 o 
  -3   7  10        7.65        5.89      3.00 o 
  -2   7  10        0.23       -0.19      2.29 o 
  -1   7  10       39.26       36.68      4.15 o 
   0   7  10      155.21      156.18      6.55 o 
   1   7  10        5.88        6.11      1.27 o 
   2   7  10       18.92       19.92      1.74 o 
   3   7  10       15.74       21.18      2.62 o 
  -3   8  10        0.05        2.26      1.46 o 
  -2   8  10        6.10        7.93      1.39 o 
  -1   8  10       28.15       25.74      3.06 o 
   0   8  10        0.02        0.19      0.80 o 
   1   8  10       11.19       12.05      1.50 o 
   2   8  10       24.65       32.11      1.89 o 
  -2   9  10       46.47       43.74      3.93 o 
  -1   9  10       25.18       31.79      2.73 o 
   0   9  10        0.45        0.60      0.91 o 
   1   9  10       85.91       83.44      2.70 o 
   2   9  10       15.78       18.06      1.97 o 
  -1  10  10        5.23        5.93      1.43 o 
   0  10  10        8.10       10.54      1.10 o 
   1  10  10       14.02       12.36      3.06 o 
  -4   1  11        4.30        3.73      2.51 o 
  -3   1  11      105.92      102.65      5.19 o 
  -2   1  11        9.06        7.98      1.24 o 
  -1   1  11      357.29      360.64      3.48 o 
   0   1  11      183.29      174.80      4.70 o 
   1   1  11      313.35      340.52      6.40 o 
   2   1  11        1.61       -0.14      2.13 o 
   3   1  11       14.20       12.35      1.54 o 
  -4   2  11       11.61       10.60      1.70 o 
  -3   2  11       30.48       28.66      1.66 o 
  -2   2  11      195.86      193.00      2.94 o 
  -1   2  11       18.03       16.58      1.19 o 
   0   2  11       65.56       81.15      1.67 o 
   1   2  11       97.52       95.60      3.17 o 
   2   2  11       74.64       78.12      2.16 o 
   3   2  11       14.13       21.36      3.77 o 
  -4   3  11        7.13        9.86      1.64 o 
  -3   3  11        7.76        6.07      1.58 o 
  -2   3  11       57.48       52.79      1.85 o 
  -1   3  11      284.16      283.13     27.96 o 
   0   3  11       73.78       77.46      3.77 o 
   1   3  11       37.33       37.73      2.02 o 
   2   3  11        5.05        3.55      1.27 o 
   3   3  11        7.96        8.71      1.54 o 
  -4   4  11        5.39        8.12      2.35 o 
  -3   4  11        1.12        1.27      1.35 o 
  -2   4  11      152.43      146.64      9.18 o 
  -1   4  11        7.81        6.76      1.12 o 
   0   4  11       92.13       91.75      4.79 o 
   1   4  11       10.51       10.77      1.58 o 
   2   4  11        2.32        0.97      1.36 o 
   3   4  11        2.26        3.21      1.91 o 
  -3   5  11        7.49        6.31      1.58 o 
  -2   5  11       45.48       39.96      3.82 o 
  -1   5  11      101.07      104.32      8.58 o 
   0   5  11       59.79       59.22      2.92 o 
   1   5  11      128.62      135.17     13.00 o 
   2   5  11        7.66        5.60      2.62 o 
   3   5  11       21.95       24.34      4.86 o 
  -3   6  11       48.75       50.11      5.62 o 
  -2   6  11      452.47      432.34     24.86 o 
  -1   6  11        4.65        4.57      1.31 o 
   0   6  11      779.17      809.12     43.43 o 
   1   6  11       56.69       64.39      9.50 o 
   2   6  11        3.80        4.99      1.35 o 
   3   6  11        3.34        2.69      1.75 o 
  -3   7  11        0.01       -1.39      1.39 o 
  -2   7  11        6.17        4.90      1.53 o 
  -1   7  11        2.48        4.24      1.97 o 
   0   7  11       61.62       61.33      3.67 o 
   1   7  11       11.18        9.20      1.46 o 
   2   7  11       11.08       10.51      1.69 o 
  -2   8  11       19.26       18.46      2.07 o 
  -1   8  11        0.01       -1.27      1.27 o 
   0   8  11       13.56       13.26      1.04 o 
   1   8  11        2.18        1.39      1.43 o 
   2   8  11       10.22        7.44      1.66 o 
  -2   9  11        6.82        6.77      1.64 o 
  -1   9  11      139.95      139.97     10.00 o 
   0   9  11       45.03       51.06      3.64 o 
   1   9  11        3.18        2.18      1.75 o 
  -1  10  11        2.83        3.20      1.43 o 
   0  10  11        0.51       -1.50      1.50 o 
  -4   0  12       52.12       64.76      3.49 o 
  -3   0  12      159.71      146.46      4.26 o 
  -2   0  12     1272.61     1340.42     10.48 o 
  -1   0  12      238.88      250.98      4.38 o 
   0   0  12       13.43       11.90      1.19 o 
   1   0  12      525.52      522.28      6.36 o 
   2   0  12       84.80       81.72      3.28 o 
   3   0  12        5.60        3.60      1.86 o 
  -4   1  12        0.07        0.50      1.58 o 
  -3   1  12       19.98       18.44      2.57 o 
  -2   1  12      275.17      261.77      6.46 o 
  -1   1  12       21.09       20.11      1.91 o 
   0   1  12      176.86      166.14      1.84 o 
   1   1  12       15.20       11.09      1.31 o 
   2   1  12       51.76       52.04      4.04 o 
   3   1  12        0.67        0.93      1.69 o 
  -4   2  12        0.85        3.15      1.43 o 
  -3   2  12        9.93        9.58      1.39 o 
  -2   2  12        9.53       11.12      1.27 o 
  -1   2  12      242.57      223.89     11.32 o 
   0   2  12        0.56       26.01      8.78 o 
   1   2  12       21.78       23.33      1.35 o 
   2   2  12        1.70        1.36      1.24 o 
   3   2  12        0.20       -0.60      1.39 o 
  -4   3  12        2.12       -0.31      1.50 o 
  -3   3  12       54.85       59.37      4.20 o 
  -2   3  12       39.24       37.94      3.49 o 
  -1   3  12      104.60      107.40      7.87 o 
   0   3  12      406.80      420.46     17.77 o 
   1   3  12       62.12       62.75      2.79 o 
   2   3  12       20.26       19.75      1.58 o 
   3   3  12        0.04        1.15      2.18 o 
  -3   4  12       36.93       36.69      1.93 o 
  -2   4  12      106.43      102.30      6.66 o 
  -1   4  12       30.23       34.70      4.42 o 
   0   4  12       54.51       55.13      2.92 o 
   1   4  12       26.63       25.48      4.48 o 
   2   4  12       23.51       23.47      1.75 o 
   3   4  12       29.86       29.15      2.05 o 
  -3   5  12       27.76       29.36      5.41 o 
  -2   5  12        4.03        1.88      3.22 o 
  -1   5  12       12.08       11.89      1.35 o 
   0   5  12       31.53       29.93      2.30 o 
   1   5  12       15.67       14.09      1.91 o 
   2   5  12       44.20       52.04      2.16 o 
   3   5  12        0.12       -0.70      1.58 o 
  -3   6  12        5.79        3.33      1.54 o 
  -2   6  12        6.07        3.11      1.54 o 
  -1   6  12        2.18        2.44      1.23 o 
   0   6  12        1.16       -0.09      1.04 o 
   1   6  12       49.62       43.38      2.89 o 
   2   6  12        0.04        0.54      2.78 o 
  -3   7  12        6.51        5.32      1.80 o 
  -2   7  12        4.61        5.79      1.35 o 
  -1   7  12        0.58        1.23      1.12 o 
   0   7  12        3.64        2.00      0.91 o 
   1   7  12       51.02       54.79      2.11 o 
   2   7  12        7.05        7.07      1.54 o 
  -2   8  12        0.60        4.79      1.31 o 
  -1   8  12       20.84       21.25      1.62 o 
   0   8  12       10.31       11.99      1.04 o 
   1   8  12       13.00       12.93      1.66 o 
   2   8  12        1.83        1.45      3.17 o 
  -2   9  12        0.23       -0.83      1.43 o 
  -1   9  12       17.76       14.47      3.00 o 
   0   9  12       43.97       46.46      1.72 o 
   1   9  12        8.92       10.02      1.91 o 
   0  10  12        2.86        1.22      1.13 o 
  -4   1  13       19.03       18.11      1.88 o 
  -3   1  13        6.40        5.88      2.18 o 
  -2   1  13      116.90      109.03      2.55 o 
  -1   1  13       87.03       80.28      4.92 o 
   0   1  13      322.63      350.02      2.77 o 
   1   1  13       21.19       23.36      1.50 o 
   2   1  13       37.66       41.34      1.97 o 
   3   1  13        2.53        0.86      3.00 o 
  -4   2  13        3.36        7.66      2.35 o 
  -3   2  13        9.02        9.02      1.64 o 
  -2   2  13        9.30        9.58      1.31 o 
  -1   2  13      288.11      274.31     11.65 o 
   0   2  13       61.52       58.70      1.86 o 
   1   2  13       16.28       18.37      1.39 o 
   2   2  13        6.43        8.65      1.39 o 
   3   2  13        1.16        2.04      1.43 o 
  -3   3  13       34.42       32.11      5.41 o 
  -2   3  13       49.79       51.14      4.37 o 
  -1   3  13       26.43       28.72      1.47 o 
   0   3  13        0.84        0.91      0.79 o 
   1   3  13       47.88       45.87      2.79 o 
   2   3  13        3.38        1.73      1.31 o 
   3   3  13        0.08        0.91      1.38 o 
  -3   4  13       31.51       35.71      1.97 o 
  -2   4  13        2.48        0.02      1.27 o 
  -1   4  13      197.97      202.80      8.36 o 
   0   4  13        0.13       -0.50      0.84 o 
   1   4  13        2.67        3.08      1.27 o 
   2   4  13       16.67       18.40      1.70 o 
   3   4  13        6.70        4.75      2.57 o 
  -3   5  13       17.86       17.79      2.89 o 
  -2   5  13       87.81       87.39      2.47 o 
  -1   5  13        6.66        6.19      1.38 o 
   0   5  13        7.68        8.55      0.88 o 
   1   5  13       35.29       30.19      1.77 o 
   2   5  13       90.09       92.05      8.68 o 
  -3   6  13       30.42       35.15      2.12 o 
  -2   6  13       14.30       12.65      1.69 o 
  -1   6  13      456.74      457.63     58.21 o 
   0   6  13       58.31       67.54      3.93 o 
   1   6  13       48.30       46.92      2.12 o 
   2   6  13        2.57        4.40      1.58 o 
  -2   7  13       10.52       16.62      1.69 o 
  -1   7  13       23.68       21.26      3.44 o 
   0   7  13       13.16       12.05      1.65 o 
   1   7  13       39.13       38.19      4.75 o 
   2   7  13        8.96        9.32      1.58 o 
  -2   8  13        0.23       -0.87      1.39 o 
  -1   8  13       15.67       15.98      3.49 o 
   0   8  13        7.05        4.75      1.05 o 
   1   8  13        0.38        2.04      2.84 o 
  -1   9  13       12.58       14.64      1.78 o 
   0   9  13       19.77       22.32      1.88 o 
  -3   0  14      151.84      150.81      4.70 o 
  -2   0  14        0.21        2.07      1.53 o 
  -1   0  14      184.49      203.69      4.48 o 
   0   0  14      155.41      149.65      2.71 o 
   1   0  14       59.92       59.20      2.73 o 
   2   0  14       29.92       26.75      2.40 o 
   3   0  14        0.18       -0.33      2.07 o 
  -3   1  14       14.48       16.09      1.70 o 
  -2   1  14        5.33        6.74      1.35 o 
  -1   1  14      592.03      568.62     13.43 o 
   0   1  14      102.78      100.84      1.79 o 
   1   1  14        0.63        1.01      1.19 o 
   2   1  14        1.60        0.44      1.31 o 
   3   1  14       15.66       12.37      1.78 o 
  -3   2  14        1.82        2.07      1.31 o 
  -2   2  14      126.23      114.10      2.73 o 
  -1   2  14       19.35       19.05      4.15 o 
   0   2  14      272.08      256.98      9.63 o 
   1   2  14        0.75        2.09      1.12 o 
   2   2  14        1.41        3.11      1.64 o 
   3   2  14        0.17        2.46      1.47 o 
  -3   3  14        8.93       10.64      1.62 o 
  -2   3  14       64.95       66.00      4.26 o 
  -1   3  14      158.76      153.86      8.58 o 
   0   3  14        6.95        6.91      0.83 o 
   1   3  14       12.97       12.95      3.77 o 
   2   3  14        0.84        2.38      1.43 o 
   3   3  14        0.20        1.20      1.97 o 
  -3   4  14       53.06       56.72      5.19 o 
  -2   4  14        5.59        3.33      1.39 o 
  -1   4  14        0.02        0.07      1.19 o 
   0   4  14        0.21       -1.01      1.01 o 
   1   4  14       76.49       80.27      6.23 o 
   2   4  14       22.89       26.82      3.33 o 
  -3   5  14        0.41       -1.64      1.64 o 
  -2   5  14       13.43       14.38      2.57 o 
  -1   5  14        2.40        2.27      1.19 o 
   0   5  14       20.67       21.93      1.13 o 
   1   5  14       70.74       71.21      5.24 o 
   2   5  14        0.42        0.82      3.44 o 
  -3   6  14        0.74        0.71      1.54 o 
  -2   6  14       15.88       12.91      2.57 o 
  -1   6  14       12.23        9.16      1.97 o 
   0   6  14        1.51        1.95      0.94 o 
   1   6  14        0.98        4.53      1.53 o 
   2   6  14       12.12       12.15      1.70 o 
  -2   7  14       12.76       14.25      1.58 o 
  -1   7  14       11.82       13.60      1.58 o 
   0   7  14       14.01       15.08      1.17 o 
   1   7  14       14.47       17.71      2.73 o 
  -2   8  14        5.48        3.49      2.18 o 
  -1   8  14        6.55        4.90      1.50 o 
   0   8  14       10.27        9.90      1.48 o 
   1   8  14        9.94       10.91      1.74 o 
   0   9  14        0.01        0.02      1.43 o 
  -3   1  15       15.73       17.51      1.58 o 
  -2   1  15        9.92        9.11      1.43 o 
  -1   1  15      125.62      130.29      2.78 o 
   0   1  15       67.84       59.75      1.83 o 
   1   1  15      106.68      117.49      2.70 o 
   2   1  15        2.36        3.71      1.39 o 
  -3   2  15        8.71       10.62      1.50 o 
  -2   2  15      101.88       92.27      2.50 o 
  -1   2  15        6.41        7.37      1.75 o 
   0   2  15       34.21       29.65      1.23 o 
   1   2  15        8.75       11.69      2.35 o 
   2   2  15        2.44        1.99      1.43 o 
  -3   3  15       21.52       25.24      2.01 o 
  -2   3  15        0.21       -1.31      1.31 o 
  -1   3  15        0.16       -1.17      1.19 o 
   0   3  15      129.43      121.37      4.92 o 
   1   3  15       50.05       52.42      2.89 o 
   2   3  15        3.52        3.59      3.93 o 
  -3   4  15        0.40        0.04      2.84 o 
  -2   4  15       58.17       49.26      4.59 o 
  -1   4  15        2.95        0.71      1.24 o 
   0   4  15       78.86       88.39      3.25 o 
   1   4  15        3.61        3.72      2.40 o 
   2   4  15        2.91        1.90      1.50 o 
  -3   5  15        8.71        7.81      3.38 o 
  -2   5  15        0.26        1.15      1.39 o 
  -1   5  15       26.66       21.83      1.66 o 
   0   5  15       26.74       25.81      1.25 o 
   1   5  15       50.82       55.44      2.35 o 
   2   5  15        6.01        3.51      1.62 o 
  -2   6  15       99.93       95.81     11.09 o 
  -1   6  15       18.30       21.54      3.38 o 
   0   6  15       35.95       34.98      1.42 o 
   1   6  15        1.64        6.04      1.35 o 
  -2   7  15        2.74        1.88      4.09 o 
  -1   7  15        8.72       15.77      2.13 o 
   0   7  15       36.62       35.03      1.68 o 
   1   7  15       16.14       19.29      5.40 o 
  -1   8  15        1.61       -0.49      2.18 o 
   0   8  15        0.00        1.00      1.05 o 
  -3   0  16       16.70       21.18      2.62 o 
  -2   0  16       57.27       52.75      3.17 o 
  -1   0  16       40.42       39.42      2.62 o 
   0   0  16        6.69        6.44      1.31 o 
   1   0  16        0.10        0.33      1.86 o 
   2   0  16        0.07       -1.42      1.86 o 
  -3   1  16       27.19       30.39      3.28 o 
  -2   1  16       93.28       91.59      3.71 o 
  -1   1  16       26.71       32.74      1.85 o 
   0   1  16      185.73      174.81      2.36 o 
   1   1  16       21.00       20.65      2.07 o 
   2   1  16        4.87        4.70      1.50 o 
  -3   2  16        0.12       -0.48      2.51 o 
  -2   2  16        2.02        3.30      2.73 o 
  -1   2  16      200.49      193.60      3.48 o 
   0   2  16        3.20        2.90      1.09 o 
   1   2  16       69.33       66.19      2.32 o 
   2   2  16        0.00        1.20      1.43 o 
  -3   3  16        3.30       -0.76      1.62 o 
  -2   3  16      105.40      103.05      2.78 o 
  -1   3  16        0.08       -1.26      2.67 o 
   0   3  16       15.96       17.08      1.28 o 
   1   3  16        4.05        2.92      1.50 o 
   2   3  16        4.38        4.55      1.58 o 
  -2   4  16       18.06       17.79      1.78 o 
  -1   4  16        2.53        0.33      1.97 o 
   0   4  16       50.08       49.99      2.88 o 
   1   4  16        7.43        9.21      1.58 o 
   2   4  16        4.38        3.80      1.50 o 
  -2   5  16        3.68        3.71      1.39 o 
  -1   5  16       18.32       21.49      2.07 o 
   0   5  16        5.52        8.04      1.05 o 
   1   5  16        4.78        3.38      1.62 o 
  -2   6  16        3.52        1.97      1.54 o 
  -1   6  16       12.58       11.05      1.62 o 
   0   6  16       10.30       11.93      1.10 o 
   1   6  16        1.52        1.21      1.46 o 
  -1   7  16        0.19       -1.47      1.47 o 
   0   7  16       46.53       46.99      2.03 o 
  -3   1  17        0.17       -0.96      2.51 o 
  -2   1  17        6.56        6.29      1.69 o 
  -1   1  17       34.50       32.69      2.57 o 
   0   1  17       90.35       95.72      1.98 o 
   1   1  17        0.99       -0.88      1.38 o 
   2   1  17        6.16        8.26      2.24 o 
  -3   2  17        3.63        1.64      2.18 o 
  -2   2  17        0.49       -0.78      3.28 o 
  -1   2  17       39.79       44.03      8.79 o 
   0   2  17        7.65        7.26      1.02 o 
   1   2  17        1.92        0.34      1.50 o 
   2   2  17       31.42       33.50      2.20 o 
  -2   3  17       18.77       18.01      1.89 o 
  -1   3  17       56.65       53.45      2.24 o 
   0   3  17       66.80       67.38      1.75 o 
   1   3  17       58.98       47.23      2.31 o 
   2   3  17       11.03       14.74      2.51 o 
  -2   4  17        0.02        2.18      1.39 o 
  -1   4  17       40.24       40.21      2.00 o 
   0   4  17        0.30       -0.68      0.98 o 
   1   4  17       10.73       11.31      1.78 o 
  -2   5  17        6.13        0.55      1.64 o 
  -1   5  17       16.31       17.36      1.70 o 
   0   5  17        1.91        2.72      1.05 o 
   1   5  17        2.30        2.15      1.46 o 
  -1   6  17       16.26       19.01      5.40 o 
   0   6  17       17.01       20.10      2.69 o 
  -2   0  18      145.74      144.02      4.70 o 
  -1   0  18        4.23        5.13      2.07 o 
   0   0  18        0.04        0.11      1.35 o 
   1   0  18        4.10        3.60      1.97 o 
  -2   1  18        7.75        6.18      1.66 o 
  -1   1  18       50.10       46.33      2.16 o 
   0   1  18       13.56       13.43      1.25 o 
   1   1  18       10.02       11.11      2.95 o 
  -2   2  18        3.75        4.04      1.64 o 
  -1   2  18        1.77        2.51      1.39 o 
   0   2  18       68.66       65.92      1.72 o 
   1   2  18        0.20        1.20      1.47 o 
  -2   3  18        0.00       -0.53      1.43 o 
  -1   3  18       72.75       69.57      2.62 o 
   0   3  18        9.00       10.04      1.21 o 
   1   3  18        7.34        6.77      3.11 o 
  -2   4  18        3.83        2.65      1.50 o 
  -1   4  18        9.18       10.34      1.54 o 
   0   4  18       12.68       14.88      1.23 o 
   1   4  18        8.66        7.55      1.78 o 
  -1   5  18        0.94        0.46      1.47 o 
   0   5  18       10.35        9.79      1.20 o 
  -2   1  19        3.31        4.21      1.58 o 
  -1   1  19       10.83       11.65      2.68 o 
   0   1  19        2.54        2.51      1.02 o 
   1   1  19       18.86       21.42      1.85 o 
  -2   2  19        1.88        0.05      1.97 o 
  -1   2  19        0.77        2.70      1.27 o 
   0   2  19        0.89       -1.09      1.09 o 
   1   2  19       48.74       52.00      2.47 o 
  -1   3  19        0.23       -1.41      1.50 o 
   0   3  19       60.62       55.01      2.39 o 
  -1   4  19        2.99        3.84      1.58 o 
   0   4  19       10.12       13.71      2.03 o 
  -1   0  20       78.02       86.07      4.04 o 
   0   0  20        9.75       12.28      1.58 o 
  -1   1  20        0.97       -1.36      2.67 o 
   0   1  20        0.27       -0.09      1.10 o 
  -1   2  20        0.33       -0.22      2.18 o 
   0   2  20        0.94        0.46      1.54 o 
                                                 
